# Supplementary material for: Dietary fatty acids fine-tune Piezo1 mechanical response
Source: Nat Commun. 2019 Mar 13;10:1200. doi: 10.1038/s41467-019-09055-7 (PMC6416271; doi:10.1038/s41467-019-09055-7)
Supplement: Supplementary file 4 — Source Data [file 41467_2019_9055_MOESM4_ESM.xlsx]

## Sheet: Fig1-B
		Margaric acid []		1 µM	10 µM	25 µM	50 µM	100 µM	300 µM
		Current density		pA/pF	pA/pF	pA/pF	pA/pF	pA/pF	pA/pF
				-1.99038	-2.66028	-1.33443	-1.18983	-0.65292	-0.3014
				-1.92763	-2.87811	-2.23301	-1.50872	-0.20749	-0.2851
				-3.39741	-1.62551	-2.77626	-0.88702	-0.49273	-0.45411
				-2.73123	-3.64205	-1.92015	-1.01211	-0.52668	-0.4125
				-4.4756			-0.012874	-0.36633	-0.0181
				-3.31804				-0.91654	-0.100864
								-1.08616	-0.081741
								-0.02548
								-0.01479
								-0.08948
								-0.11518
								-0.09568
								-0.05685
			Average	-2.97338	-2.70149	-2.06596	-0.922111	-0.357408	-0.236259
			SD	0.966827	0.831721	0.602447	0.559425	0.3556	0.170758
			n	6	4	4	5	13	7

## Sheet: Fig1-C
				Control	MA 10 µM	MA 10 µM
					18h	5days
		Current density		pA/pF	pA/pF	pA/pF
				-3.32173	-2.66028	-0.11667
				-2.49192	-2.87811	-0.24762
				-2.82303	-1.62551	-0.36641
				-2.26306	-3.64205	-0.15968
				-1.18512		-1.02632
				-3.1602		-0.69388
				-2.83031		-1.31395
				-2.28016		-0.49462
				-4.35003		-0.59016
				-4.91322		-1.22449
				-4.76493
				-3.9219
				-2.24733
			Average	-3.11946	-2.70149	-0.62338
			SD	1.10421	0.831721	0.434899
			n	13	4	10

## Sheet: Fig1-D
				MA 100 µM	MA 10 µM
				18h	5days
			MA membrane content fold change	29.9167	7.79933

## Sheet: Fig1-E
				Control	MA	MA+Yoda1
		Concentration []			100 µM	100uM + 15 µM
		Current density		pA/pF	pA/pF	pA/pF
				-3.32173	-0.65292	-2.87892
				-2.49192	-0.20749	-3.16184
				-2.82303	-0.49273	-6.56814
				-2.26306	-0.52668	-6.0562
				-1.18512	-0.36633
				-3.1602	-0.91654
				-2.83031	-1.08616
				-2.28016	-0.02548
				-4.35003	-0.01479
				-4.91322	-0.08948
				-4.76493	-0.11518
				-3.9219	-0.09568
				-2.24733	-0.05685
			Average	-3.11946	-0.357408	-4.66627
			SD	1.10421	0.3556	1.91546
			n	13	13	4

## Sheet: Fig1-F
				Control	MA 1 µM	MA 10 µM	MA 25 µM	MA 50 µM	MA 100 µM	MA 300 µM	MA 100uM + Yoda1 15 µM
			Threshold	µm	µm	µm	µm	µm	µm	µm	µm
				11	7	15	14	14	14	21	7
				7	8	12	10	12	21	18	7
				10	11	9	11	17	18	16	7
				8	10	10	16	15	16	20	9
				8	11				23
				14	9				15
				11					15
				8
				7
				9
				8
				9
				10
			n	13	6	4	4	4	7	4	4

## Sheet: Fig1-G
				Control	MA 100 µM	Gd
		Current change		%	%	%
				7.46269	-8.33333	-91.6667
				-4.7619	-2.5	-93.5
				4.25532	-8.16327	-91.8367
				-10.4651	-9.09091	-93.5065
				10.1449	5.26316	-93.421
				11.9048	-10.6383	-65.9574
				8.90411	-11.3208	-94.3396
			n	7	7	7

## Sheet: Fig2-B
				Control	MA	AA	EPA	DHA
	Time constant of inactivation			ms	ms	ms	ms	ms
				23.1564	26.5859	24	24.545	68.2569
				35.741	25.4533	18.5666	12.6655	42.3831
				36.5184	33.8951	16.7628	15.5294	48.7995
				21.5901	36.5156	20.8144	30.6576	66.6964
				43.9275	31.5154	20.6303	17.6331	37.29
				30.6666	35.0151	31.3659	24.5615	41.56
				38.4556	28.8154	11.9997	25.511	54.5848
				32.1021
				26.1128
				39.1572
				44.1968
				27.0316
				33.5263
			Average	33.2448	31.1137	20.5914	21.5861	51.3672
			SD	7.34979	4.28413	6.05991	6.41861	12.3305
			n	13	7	7	7	7

## Sheet: Fig2-C
				Control	MA	AA	EPA	DHA
		Current density		pA/pF	pA/pF	pA/pF	pA/pF	pA/pF
				-3.32173	-0.65292	-2.36069	-2.42517	-3.04727
				-2.49192	-0.20749	-2.45975	-4.79061	-1.09911
				-2.82303	-0.49273	-1.92015	-1.21876	-1.3945
				-2.26306	-0.52668	-4.47203	-5.05415	-1.18632
				-1.18512	-0.36633	-2.94502	-1.36671	-2.87823
				-3.1602	-0.91654	-2.97362	-3.65424	-4.91816
				-2.83031	-1.08616	-2.64859	-3.5	-2.58478
				-2.28016	-0.02548
				-4.35003	-0.01479
				-4.91322	-0.08948
				-4.76493	-0.11518
				-3.9219	-0.09568
				-2.24733	-0.05685
			Average	-3.11946	-0.357408	-2.82569	-3.14423	-2.44405
			SD	1.10421	0.3556	0.811178	1.53455	1.36539
			n	13	13	7	7	7

## Sheet: Fig2-D
				Control	MA	AA	EPA	DHA
			threshold	µm	µm	µm	µm	µm
				11	14	5	11	7
				7	21	6	6	6
				10	18	9	6	5
				8	16	6	8	6
				8	23	10	7	8
				14	15	7	7	9
				11	15	8	6	6
				8
				7
				9
				8
				9
				10
			n	13	7	7	7	7

## Sheet: Fig2-E
					AA 100 µM			EPA 100 µM			DHA 100 µM
					18h			18h			18h
				AA membrane content fold change	3.32		EPA membrane content fold change	34.83		DHA membrane content fold change	49.67

[truncated: 49 more sheets: Fig2-F, Fig3-B, Fig3-C, Fig3-D, Fig4-A, Fig4-C, Fig4-D, Fig4-E, Fig5-B, Fig5-C, Fig5-D, Fig5-E, Fig5-F, Fig6-A, Fig6-B, Fig6-D, Fig7-C, Fig7-D, Fig 8-B, Fig8-C …]
